# Supplementary material for: Data-driven decentralized breeding increases prediction accuracy in a challenging crop production environment
Source: Commun Biol. 2021 Aug 19;4:944. doi: 10.1038/s42003-021-02463-w (PMC8376984; doi:10.1038/s42003-021-02463-w)
Supplement: Supplementary file 4 — Supplementary Data 1-4 [file 42003_2021_2463_MOESM4_ESM.xlsx]

## Sheet: Content
This file contains
Supplementary Data 1: Broad sense heritability (H^2) of phenotypic traits measured in centralized stations.
Supplementary Data 2: Broad sense heritability (H^2) of OA measured in centralized stations.
Supplementary Data 3: Alternative prediction scenarios for the benchmark.
Supplementary Data 4: Alternative prediction scenarios for the 3D-breeding.

## Sheet: Supplementary Data 1
Trait	Year	Location	H2	h2
DB	ALL	ALL	0.826543	0.580784
DB	2012	ALL	0.828954	0.625898
DB	2013	ALL	0.744211	0.327659
DB	ALL	Geregera	0.666877	0.473478
DB	ALL	Hagreselam	0.803852	0.556473
DB	2012	Geregera	0.793857	0.691817
DB	2012	Hagreselam	0.806328	0.489709
DB	2013	Geregera	0.671814	0.404793
DB	2013	Hagreselam	0.858708	0.646876
DF	ALL	ALL	0.820157	0.639219
DF	2012	ALL	0.787601	0.67439
DF	2013	ALL	0.757597	0.382792
DF	ALL	Geregera	0.694707	0.632356
DF	ALL	Hagreselam	0.75993	0.523681
DF	2012	Geregera	0.762942	0.687093
DF	2012	Hagreselam	0.763158	0.541275
DF	2013	Geregera	0.680778	0.439545
DF	2013	Hagreselam	0.823624	0.546978
DM	ALL	ALL	0.553953	0.104893
DM	2012	ALL	0.625067	0.317006
DM	2013	ALL	0.339651	3.8483e-07
DM	ALL	Geregera	0.513943	0.315745
DM	ALL	Hagreselam	0.339579	0.100328
DM	2012	Geregera	0.616215	0.399493
DM	2012	Hagreselam	0.639269	0.464247
DM	2013	Geregera	0.529612	0.281164
DM	2013	Hagreselam	0.468554	0.251752
PH	ALL	ALL	0.775297	0.526651
PH	2012	ALL	0.773198	0.576292
PH	2013	ALL	0.5908	0.226003
PH	ALL	Geregera	0.616013	0.464447
PH	ALL	Hagreselam	0.450025	0.200815
PH	2012	Geregera	0.617074	0.315439
PH	2012	Hagreselam	0.601207	0.223087
PH	2013	Geregera	0.577632	0.228476
PH	2013	Hagreselam	0.451241	0.238941
NET	ALL	ALL	0.223746	7.25618e-07
NET	2012	ALL	0.105041	1.52812e-06
NET	2013	ALL	0.0950774	0.000735163
NET	ALL	Geregera	0.161136	0.00426355
NET	ALL	Hagreselam	0.0119373	7.62749e-07
NET	2012	Geregera	0.138906	1.10714e-07
NET	2012	Hagreselam	1.23741e-07	5.85088e-07
NET	2013	Geregera	0.124017	6.22474e-07
NET	2013	Hagreselam	5.36492e-07	8.85047e-08
SPL	ALL	ALL	0.782935	0.269756
SPL	2012	ALL	0.769579	0.20709
SPL	2013	ALL	0.478515	0.0705001
SPL	ALL	Geregera	0.619119	0.259083
SPL	ALL	Hagreselam	0.419434	0.0945688
SPL	2012	Geregera	0.788985	0.459637
SPL	2012	Hagreselam	0.605616	0.0487993
SPL	2013	Geregera	0.573031	0.2252
SPL	2013	Hagreselam	0.103601	1.11974e-07
SPS	ALL	ALL	0.667054	6.45561e-07
SPS	2012	ALL	0.627828	0.138103
SPS	2013	ALL	0.370433	1.5084e-07
SPS	ALL	Geregera	0.27737	5.01341e-07
SPS	ALL	Hagreselam	0.487329	0.0982826
SPS	2012	Geregera	0.388455	0.037504
SPS	2012	Hagreselam	0.468093	0.0337104
SPS	2013	Geregera	0.386215	0.152485
SPS	2013	Hagreselam	0.54929	0.185659
BM	ALL	ALL	0.555677	1.07621e-06
BM	2012	ALL	0.505968	0.172054
BM	2013	ALL	0.308251	1.09576e-06
BM	ALL	Geregera	0.1457	5.68645e-07
BM	ALL	Hagreselam	0.292039	1.80078e-07
BM	2012	Geregera	0.251599	0.0834307
BM	2012	Hagreselam	0.344921	1.12527e-07
BM	2013	Geregera	0.0724386	1.02196e-07
BM	2013	Hagreselam	0.491737	0.287288
GY	ALL	ALL	0.582792	0.189457
GY	2012	ALL	0.547828	0.288746
GY	2013	ALL	0.423509	0.118352
GY	ALL	Geregera	0.229832	0.113563
GY	ALL	Hagreselam	0.303634	0.0424525
GY	2012	Geregera	0.428387	0.311354
GY	2012	Hagreselam	0.385368	0.0866892
GY	2013	Geregera	0.108744	1.8962e-07
GY	2013	Hagreselam	0.55161	0.351483
TGW	ALL	ALL	0.845223	0.508317
TGW	2012	ALL	0.821176	0.455919
TGW	2013	ALL	0.742347	0.288787
TGW	ALL	Geregera	0.639867	0.306286
TGW	ALL	Hagreselam	0.70165	0.321578
TGW	2012	Geregera	0.753769	0.439197
TGW	2012	Hagreselam	0.702081	0.244266
TGW	2013	Geregera	0.727388	0.469303
TGW	2013	Hagreselam	0.74554	0.382796

## Sheet: Supplementary Data 2
Trait	Gender	Location	H2	h2
OA	both	ALL	0.783636	0.431352
OA	both	Geregera	0.729334	0.512501
OA	both	Hagreselam	0.451586	2.27304e-07
OA	F	ALL	0.668012	0.316116
OA	M	ALL	0.839199	0.388836
OA	F	Geregera	0.560938	0.266596
OA	M	Geregera	0.739016	0.529372
OA	F	Hagreselam	0.117125	2.29147e-06
OA	M	Hagreselam	0.716431	0.29048

## Sheet: Supplementary Data 3
Variable	Training set (n)	N plots training	N locations training	N replicas training	N years training	Training data points	Test set (n)	N plots test	N locations test	Test data points	Kendall Tau	SD
GY	All genotypes in stations (400)	400	2	2	2	3200	Selected genotypes in farms (41)	4	1165	4660	0.046	0.05
GY	Not-selected genotypes in stations (359)	359	2	2	2	2872	Selected genotypes in farms (41)	4	1165	4660	-0.031	0.023
GY	Selected genotypes in stations (41)	41	2	2	2	328	Selected genotypes in farms (41)	4	1165	4660	0.116	0.094
OA	All genotypes in stations (400)	400	2	2	1	1600	Selected genotypes in farms (41)	4	1165	4660	0.142	0.042
OA	Not-selected genotypes in stations (359)	359	2	2	1	1436	Selected genotypes in farms (41)	4	1165	4660	0.172	0.081
OA	Selected genotypes in stations (41)	41	2	2	1	164	Selected genotypes in farms (41)	4	1165	4660	-0.016	0.012

## Sheet: Supplementary Data 4
Trait	Scenario	N plots	Kendall Tau	SD
GY	0.75	85	0.093	0.017
GY	0.5	56	0.106	0.025
GY	0.25	28	0.099	0.044
GY	0.15	17	0.087	0.048
GY	0.05	5	0.076	0.084
OA	0.75	85	0.23	0.032
OA	0.5	56	0.213	0.034
OA	0.25	28	0.208	0.036
OA	0.15	17	0.195	0.053
OA	0.05	5	0.162	0.09
